# Supplementary material for: Canopy position has a profound effect on soybean seed composition
Source: PeerJ. 2016 Sep 13;4:e2452. doi: 10.7717/peerj.2452 (PMC5028787; doi:10.7717/peerj.2452)
Supplement: File S3 [file peerj-04-2452-s003.zip]

Archive with 3 entries (2 files):
- SupplementalFile3.html
- __MACOSX/
- __MACOSX/._SupplementalFile3.html
